# Supplementary material for: Compatibility Studies of Sildenafil-HPBCD Inclusion Complex with Pharmaceutical Excipients
Source: Pharmaceutics. 2025 Aug 27;17(9):1114. doi: 10.3390/pharmaceutics17091114 (PMC12473755; doi:10.3390/pharmaceutics17091114)
Supplement: Supplementary file 1 [file pharmaceutics-17-01114-s001.zip]

Archive with 1 entries (1 files):
- pharmaceutics-3782335-supplementary.pdf
